# Supplementary material for: A Transfected Babesia bovis Parasite Line Expressing eGFP Is Able to Complete the Full Life Cycle of the Parasite in Mammalian and Tick Hosts
Source: Pathogens. 2022 May 27;11(6):623. doi: 10.3390/pathogens11060623 (PMC9229605; doi:10.3390/pathogens11060623)
Supplement: Supplementary file 1 [file pathogens-11-00623-s001.zip]

Archive with 1 entries (1 files):
- pathogens-1743168-supplementary.pdf
